# Supplementary material for: Enhanced JunD/RSK3 signalling due to loss of BRD4/FOXD3/miR-548d-3p axis determines BET inhibition resistance
Source: Nat Commun. 2020 Jan 14;11:258. doi: 10.1038/s41467-019-14083-4 (PMC6959298; doi:10.1038/s41467-019-14083-4)
Supplement: Supplementary file 4 — Source Data [file 41467_2019_14083_MOESM4_ESM.xlsx]

## Sheet: FIG1
Fig1B					Fig1F					Fig1D
MDA231	#1	#2	#3			#1	#2	#3			#1	#2	#3
Vec	100	100	100		Ctr	9.58	6.21	9.14		Ctr	6.42	6.07	6.83
Vec+JQ1	48.2	49.6	54.1		RSKi	10.98	8.52	11.36		RSK	5.3	5.11	5.52
RSK	100	100	100		Ctr+JQ1	23.06	24.45	20.34		Ctr+JQ1	21.78	20.44	23.88
RSK+JQ1	75.7	76.8	82.8		RSKi+JQ1	37.11	36.03	42.61		RSK+JQ1	10.04	8.47	10.41
BT549	#1	#2	#3		Fig1E
Vec	100	100	100		MDA231	#1	#2	#3	BT549	#1	#2	#3
Vec+JQ1	37.1	40.7	41.2		Vec	100	100	100	Vec	100	100	100
RSK	100	100	100		Vec+JQ1	55.6	57.3	59.8	Vec+JQ1	45.3	47.9	49.6
RSK+JQ1	65.3	69.9	72.1		sh1RSK	100	100	100	sh1RSK	100	100	100
					sh1RSK+JQ1	22.6	25.4	27.3	sh1RSK+JQ1	13.6	14.8	16.9
					sh2RSK	100	100	100	sh2RSK	100	100	100
					sh2RSK+JQ1	26.3	31.2	33.7	sh2RSK+JQ1	10.2	11.1	12.3

## Sheet: FIG2
Fig2C					Fig2G					Fig2I					Fig2K
MDA231	#1	#2	#3		MDA231	#1	#2	#3		MDA231	#1	#2	#3		MDA231	#1	#2	#3
RSK-Luc	1.52	1.62	1.64		Vec	100	100	100		Ctr	100	100	100		Vec	100	100	100
RSK-Luc+JQ1	6.37	6.48	6.76		Vec+JQ1	65.2	59.3	58.6		Ctr+JQ1	50.3	51.5	54.6		Vec+JQ1	47.3	48.6	52.1
shJunD+RSK-Luc	1.11	1.29	1.31		shJunD	100	100	100		shJunD	100	100	100		JunD	100	100	100
shJunD+RSK-Luc+JQ1	2.21	2.35	2.48		shJunD+JQ1	21.8	21.5	19.1		shJunD+JQ1	24.6	22.6	21.8		JunD+JQ1	70.1	71.4	73.8
					shRSK	100	100	100		Ctr+RSK	100	100	100
BT549					shRSK+JQ1	19.3	18.7	16.9		Ctr+RSK+JQ1	75.6	78.2	70.8		BT549	#1	#2	#3
RSK-Luc	1.37	1.21	1.08							shJunD+RSK	100	100	100		Vec	100	100	100
RSK-Luc+JQ1	4.35	3.84	4.31		BT549	#1	#2	#3		shJunD+RSK+JQ1	44.6	45.2	47.9		Vec+JQ1	36.2	37.8	38.3
shJunD+RSK-Luc	0.85	0.78	0.74		Vec	100	100	100							JunD	100	100	100
shJunD+RSK-Luc+JQ1	1.85	1.59	1.49		Vec+JQ1	39.2	44.1	46.9							JunD+JQ1	52.7	55.7	57.1
					shJunD	100	100	100		BT549	#1	#2	#3
Fig2D					shJunD+JQ1	15.2	15.7	19.8		Ctr	100	100	100
	#1	#2	#3		shRSK	100	100	100		Ctr+JQ1	40.2	37.2	39.5
RSK-Luc	0.52	0.63	0.69		shRSK+JQ1	9.1	8.2	11.5		shJunD	100	100	100
RSK-Luc+JQ1	2.44	2.67	2.78							shJunD+JQ1	17.1	16.8	14.3
RSK-Luc+JunD	1.92	2.13	2.31							Ctr+RSK	100	100	100
RSK-Luc+JunD+JQ1	2.83	3.21	3.64							Ctr+RSK+JQ1	62.1	57.6	59.4
mutRSK-Luc	0.41	0.45	0.46							shJunD+RSK	100	100	100
mutRSK-Luc+JQ1	0.58	0.67	0.71							shJunD+RSK+JQ1	47.8	45.3	40.7
mutRSK-Luc+JunD	0.41	0.56	0.61
mutRSK-Luc+JunD+JQ1	0.85	0.91	0.99

## Sheet: FIG3
Fig3C
	BT474/Ju	BT474/RP	453/Ju	453/RP	M7/Ju	M7/RP	1315/Ju	1315/RP	231/Ju	231/RP	549/Ju	549/RP	157/Ju	157/RP
#1	3.33	5.67	2.55	4.23	2.73	2.84	1.71	1.62	1.56	2.11	1.14	1.78	1	1
#2	3.56	5.91	2.61	4.41	2.95	3.12	1.85	1.77	1.62	2.23	1.21	1.95	1	1
#3	3.71	6.33	2.72	4.58	3.12	3.28	1.97	1.84	1.69	2.36	1.29	1.99	1	1
Fig3E					Fig3F
	#1	#2	#3		BT474	#1	#2	#3
474	100	100	100		Ctr	100	100	100
474Q	86.2	88.3	90.1		JQ1	89.6	86.6	82.3
					RSKi	100	100	100
453	100	100	100		RSKi+JQ1	52.4	51.3	48.8
453Q	79.5	81.5	74.7		Juni	100	100	100
					Juni+JQ1	55.6	54.3	50.2
MCF7	100	100	100
MCF7Q	81.6	84.1	85.7		MDAMB453
					Ctr	100	100	100
1315	100	100	100		JQ1	82.5	78.9	76.4
1315Q	39.6	42.5	43.3		RSKi	100	100	100
					RSKi+JQ1	39.2	37.8	34.7
231	100	100	100		Juni	100	100	100
231Q	52.8	54.1	55.4		Juni+JQ1	52.6	46.1	45.1
549	100	100	100
549Q	38.4	35.4	33.6
157	100	100	100
157Q	18.2	17.3	15.1

## Sheet: FIG4
Fig4A					Fig4B					Fig4C					Fig4K
231-3p	#1	#2	#3		MDA231	#1	#2	#3		MDA231	#1	#2	#3		MDA231	#1	#2	#3
Ctr	1	1	1		Ctr	1	1	1		Ctr	1	1	1		Ctr	1	1	1
JQ1	0.23	0.18	0.16		BRD4i-1	0.45	0.41	0.32		Ctr+mimic	0.32	0.29	0.25		shFOXD3_1	0.31	0.38	0.39
231-5p					BRD4i-2	0.33	0.28	0.22		Mutant	1	1	1		shFOXD3_2	0.14	0.16	0.19
Ctr	0	0	0							Mutant+mimic	0.98	0.96	0.91
JQ1	0	0	0		BT549										BT549
					Ctr	1	1	1		BT549					Ctr	1	1	1
549-3p					BRD4i-1	0.71	0.68	0.59		Ctr	1	1	1		shFOXD3_1	0.48	0.52	0.59
Ctr	1	1	1		BRD4i-2	0.57	0.51	0.49		Ctr+mimic	0.55	0.48	0.46		shFOXD3_2	0.36	0.38	0.43
JQ1	0.38	0.44	0.47							Mutant	1	1	1
549-5p										Mutant+mimic	0.92	0.87	0.86		Fig4L
Ctr	0	0	0												MDA231	#1	#2	#3
JQ1	0	0	0												Ctr	100	100	100
Fig4D					Fig4E					Fig4F					JQ1	54.1	50.9	49.3
MDA231	#1	#2	#3		MDA231	#1	#2	#3		MDA231					sh1	100	100	100
Ctr	1	1	1		Ctr	100	100	100		Ctr	100	100	100		sh1+JQ1	72.7	70.8	70.1
Ctr+JQ1	4.32	4.67	4.82		mimic	96.3	98.5	91.8		Inb	104.9	102.3	97.8		sh2	100	100	100
Mimic	0.54	0.58	0.64		Ctr+JQ	53.3	53.9	48.4		Ctr+JQ	58.3	51.3	50.7		sh2+JQ1	71.2	74.6	77.5
mimic+JQ1	1.41	1.51	1.59		mimic+JQ	28.6	32.8	33.4		Inb+JQ	77.3	75.2	70.4
BT549															BT549
Ctr	1	1	1		BT549					BT549					Ctr	100	100	100
Ctr+JQ1	2.94	3.02	3.11		Ctr	100	100	100		Ctr	100	100	100		JQ1	35.4	35	33.9
Mimic	0.38	0.46	0.49		mimic	97.8	94.3	89.1		Inb	102.7	106.8	109.9		sh1	100	100	100
mimic+JQ1	1.21	1.26	1.36		Ctr+JQ	41.8	36.7	35.8		Ctr+JQ	44.6	41.1	39.8		sh1+JQ1	48.1	51.4	52.6
MDA231					mimic+JQ	17.5	15.8	19.2		Inb+JQ	62.8	58.9	56.4		sh2	100	100	100
Ctr	1	1	1												sh2+JQ1	58.3	60.7	68
Ctr+JQ1	4.01	4.15	4.23		Fig4H
Inhib	1.87	1.89	2.02		MDA231
Inhib+JQ1	5.11	5.23	5.36		Ctr	100	100	100
BT549					JQ1	33.5	36.8	40.5
Ctr	1	1	1		shCtr	100	100	100
Ctr+JQ1	2.65	2.69	2.84		shBRD4-1	42.3	46.1	48.3
Inhib	2.05	2.14	2.31		shBRD4-2	18.7	19.5	21.2
Inhib+JQ1	3.74	3.89	4.06		shCtr	100	100	100
					shFOXD3-1	45.6	50.2	55.3
					shFOXD3-2	25.8	28.7	29.4
					BT549
					Ctr	100	100	100
					JQ1	24.4	26.1	27.7
					shCtr	100	100	100
					shBRD4-1	39.2	41.3	44.5
					shBRD4-2	10.2	10.9	11.7
					shCtr	100	100	100
					shFOXD3-1	35.5	37.3	40.2
					shFOXD3-2	30.2	31.8	34.4

## Sheet: FIG5
Fig5D
	#1	#2	#3		#1	#2	#3
ctr	100	100	100	ctr	100	100	100
JQ	33.2	33.5	37.3	JQ	55.1	51.9	50.3
JQ+Os	11.1	11.5	12.9	JQ+Os	18.3	16.3	15.7
JQ+U0126	16.5	18.2	19.4	JQ+U0126	28.8	27.5	26.2
JQ+BIX	21.5	25.6	28.7	JQ+BIX	32.7	29.4	28.9
JQ+BIX+U0126	9.4	9.7	10.3	JQ+BIX+U0126	16.4	15.2	14.1
JQ+994	18.9	19.3	20.6	JQ+994	30.4	27.7	27.1
JQ+92	23.6	26.4	27.4	JQ+92	41.8	37.3	36.2
JQ+94+92	7.5	9.2	10.1	JQ+94+92	20.8	19.1	18.2
overJunD	100	100	100	overRSK	100	100	100
overJunD+JQ	56.2	58.9	60.2	overRSK+JQ	78.3	73.1	72.1
overJunD+JQ1+Os	13.1	13.4	14.3	overRSK+JQ1+Os	22.3	20.4	18.2
overJunD+JQ1+U0126	33.8	35.5	37.6	overRSK+JQ1+U0126	49.7	47.6	47.2
overJunD+JQ1+BIX	32.9	33.6	35.6	overRSK+JQ1+BIX	61.5	58.9	57.3
overJunD+JQ1+BIX+U0126	10.1	11.1	11.8	overRSK+JQ1+BIX+U0126	19.6	18.5	16.1
overJunD+JQ1+994	35.8	37.6	40.4	overRSK+JQ1+994	57.5	56.4	55.9
overJunD+JQ1+92	35.7	37.4	42.9	overRSK+JQ1+92	65.5	62.9	60.3
overJunD+JQ1+994+92	7.3	8.3	9.7	overRSK+JQ1+994+92	22.7	22.2	21.3

## Sheet: FIG6
Fig6A					Fig6B					Fig6C
MDA-MB-231	#1	#2	#3		MDA231	#1	#2	#3		MDA-MB-231	#1	#2	#3
Ctr	100	100	100		Ctr	100	100	100		Ctr	100	100	100
shBRD4-1	46.4	47.1	52.8		iBET151	34.5	38.7	42.1		Osimertinib	84.4	86.8	89.7
shBRD4-2	42.5	39.4	38.9		iBET762	53.6	58.9	59.2		AZ5104	89.8	91.6	94.5
Osimertinib	93.4	96.4	99.1		Os	72.8	76.8	78.5		Paclitaxel	58.4	59.2	60.7
shBRD4-1+Osimertinib	13.6	14.9	15.7		151+Os	20.8	21.6	22.1		Paclitaxel+Osimertinib	53.3	52.2	51.3
shBRD4-2+Osimertinib	12.1	13.8	11.4		762+Os	31.2	32.3	35.6		Paclitaxel+AZ5104	55.3	55.7	57.6
BT-549	#1	#2	#3		BT549					BT-549	#1	#2	#3
Ctr	100	100	100		Ctr	100	100	100		Ctr	100	100	100
shBRD4-1	30.6	31.9	33.8		iBET151	39.8	42.1	44.6		Osimertinib	94.1	96.2	99.5
shBRD4-2	30.3	29.5	27.1		iBET762	45.6	47.5	51.2		AZ5104	90.6	92.4	93.4
Osimertinib	90.8	86.7	90.2		Os	84.6	87.4	89.1		Paclitaxel	51.2	52.1	54.6
shBRD4-1+Osimertinib	11.6	10.6	9.9		151+Os	11.3	12.5	13.3		Paclitaxel+Osimertinib	46.2	46.9	48.7
shBRD4-2+Osimertinib	7.7	6.2	5.3		762+Os	17.6	19.8	21.4		Paclitaxel+AZ5104	44.1	43.4	46.9
Fig6D					Fig6E					Fig6F
MCF-7	#1	#2	#3		OVCAR4	#1	#2	#3		MDA231	#1	#2	#3
Ctr	100	100	100		ctr	100	100	100		Ctr	52	57	63
Os	82.5	81.3	84.6		Os	96.6	95.4	93.2		Osimertinib	50	54	59
JQ1	81.3	79.1	80.8		JQ1	75.3	76.4	77.2		JQ1	34	38	42
Os+JQ1	67.9	66.3	64.1		JQ1+Os	53.2	54.1	55.8		JQ1+Osimertinib	11	11	13
MDA453
Ctr	100	100	100		MGC-803					BT549	#1	#2	#3
Os	98.7	95.2	94.7		ctr	100	100	100		Ctr	30	31	36
JQ1	76.9	74.6	74		Os	94.4	96.8	98.2		Osimertinib	28	29	32
Os+JQ1	59.1	58.3	56.4		JQ1	68.5	69.4	70.6		JQ1	13	13	16
BT474					JQ1+Os	23.1	24.1	24.9		JQ1+Osimertinib	2	3	5
Ctr	100	100	100
Os	94.6	93.2	97.8		K562					Fig6G
JQ1	65.1	68.6	71.4		ctr	100	100	100			#1	#2	#3
Os+JQ1	40.3	38.7	32.4		Os	87.3	88.8	89.9		Ctr	2.78	5.29	3.89
					JQ1	57.3	60.2	61.9		Os	4.26	8.16	6.33
					JQ1+Os	35.8	39.2	40.7		JQ	12.98	24.73	18.72
										J+O	34.64	47.67	44.96
					Panc-1
					ctr	100	100	100
					Os	89.4	92.5	94.1
					JQ1	62.4	63.5	64.1
					JQ1+Os	44.7	45.2	45.8

## Sheet: FIG7
Fig7A					Fig7C
	#1	#2	#3			#1	#2	#3
MDA231-RSK-Luc	1.39	1.43	1.45		231	1	1	1
MDA231-RSK-Luc+JQ1	4.22	4.39	4.55		231R	0.48	0.46	0.43
MDA231-RSK-Luc+JQ1+JunDi	1.72	1.81	1.94
MDA231R-RSK-Luc	3.12	3.19	3.35		549	1	1	1
MDA231R-RSK-Luc+JQ1	3.33	3.46	3.61		549R	0.66	0.63	0.55
MDA231R-RSK-Luc+JQ1+JunDi	1.52	1.56	1.61
					Fig7F
BT549-RSK-Luc	0.75	0.78	0.81		MDA231R	#1	#2	#3	BT549R
BT549-RSK-Luc+JQ1	2.61	2.64	2.91		Rvec	100	100	100	Rvec	100	100	100
BT549-RSK-Luc+JQ1+JunDi	0.86	0.94	0.98		Rvec+JQ1	98.2	97.3	95.1	Rvec+JQ1	93	94	89.6
BT549R-RSK-Luc	1.91	1.94	2.16		Rvec+JQ1+Os	53.2	56.8	57.6	Rvec+JQ1+Os	44.4	44	42.1
BT549R-RSK-Luc+JQ1	2.93	2.94	3.06		Rvec+JQ1+94+92	56.1	57.9	59.8	Rvec+JQ1+94+92	43	42.3	39.2
BT549R-RSK-Luc+JQ1+JunDi	1.23	1.25	1.32		Rvec+JQ1+BIX+U	54.6	53.1	52.3	Rvec+JQ1+BIX+U	39.2	37.9	36.3
					shRSK	100	100	100	shRSK	100	100	100
					shRSK+JQ1	59.1	58.3	62.6	shRSK+JQ1	43.7	44.3	50.1
					shRSK+JQ1+Os	52.3	51.2	50.5	shRSK+JQ1+Os	38.3	40.7	41.9
					shRSK+JQ1+94+92	55.6	54.8	53.9	shRSK+JQ1+94+92	40.7	41.8	43.6
					shRSK+JQ1+BIX+U	54.4	52.8	51.6	shRSK+JQ1+BIX+U	36.5	35.2	34.1

## Sheet: Supplementary FIG1
Supplementary Fig1B					Supplementary Fig1G
MDA231	#1	#2	#3		(g)	Vec	Vec+JQ1	RSKi	RSKi+JQ1
Ctr	1	1	1		#1	1.75	0.75	1.73	0.37
JQ1	5.23	5.39	5.45		#2	1.48	0.68	1.16	0.33
BT549					#3	1.1	0.67	1.07	0.3
Ctr	1	1	1		#4	1.04	0.58	0.99	0.21
JQ1	3.68	3.89	4.05		#5	0.99	0.55	0.93	0.13
					#6	0.95	0.52	0.88	0.1
					#7	0.79	0.5	0.71	0.08

## Sheet: Supplementary FIG2
Supplementary Fig2E					Supplementary Fig2C
MDA231	#1	#2	#3			#1	#2	#3
Vec	62	68	73		IgG	0.34	0.37	0.38
Vec+JQ1	24	25	27		CJUN	0.91	0.98	1.07
JunD	64	66	77		JUNB	0.58	0.63	0.74
JunD+JQ1	40	45	52		CFOS	0.45	0.49	0.56
					JUND	0.68	0.75	0.86
BT549					IgG+JQ1	0.26	0.28	0.33
Vec	38	40	44		CJUN+JQ1	0.31	0.45	0.58
Vec+JQ1	16	17	20		JUNB+JQ1	0.67	0.77	0.89
JunD	35	39	42		CFOS+JQ1	0.52	0.55	0.66
JunD+JQ1	23	26	28		JUND+JQ1	1.62	1.76	1.99

## Sheet: Supplementary FIG4
Supplementary Fig4E								Supplementary Fig4F					Supplementary Fig4J
MDA231	C-Ju	C-RP	sh1-Ju	sh1-RP	sh2-Ju	sh2-RP			#1	#2	#3			#1	#2	#3
#1	1	1	3.11	3.84	3.62	4.18		MCF7	1	1	1		IgG	0.33	0.37	0.42
#2	1	1	3.41	3.96	3.91	4.32		BT474	1.65	1.78	1.85		BRD2	0.43	0.58	0.67
#3	1	1	3.55	4.21	4.35	4.65		MDA453	1.13	1.21	1.28		BRD3	0.38	0.52	0.57
BT549	C-Ju	C-RP	sh1-Ju	sh1-RP	sh2-Ju	sh2-RP		MDA231	2.47	2.58	2.68		BRD4	0.99	1.12	1.28
	1	1	1.89	2.85	2.36	3.58		BT549	3.84	4.05	4.32
	1	1	2.12	3.01	2.54	3.77		MDA157	3.13	3.18	3.26
	1	1	2.24	3.36	2.69	3.94
Supplementary Fig4O					Supplementary Fig4Q
MCF7	#1	#2	#3		BT474	#1	#2	#3
Ctr	1	1	1		EV	100	100	100
FOXD3	3.77	3.81	4.15		EV+JQ1	76.2	78.1	81.5
BT474					FOXD3	100	100	100
Ctr	1	1	1		FOXD3+JQ1	41.1	44.3	44.6
FOXD3	2.65	2.88	2.94		MCF7
					EV	100	100	100
					EV+JQ1	72.5	73.1	75.8
					FOXD3	100	100	100
					FOXD3+JQ1	50.3	50.9	52.1

[truncated: 1 more sheets: Supplementary FIG6]
